# Supplementary material for: Modeling population size independent tissue epigenomes by ChIL‐seq with single thin sections
Source: Mol Syst Biol. 2021 Nov 3;17(11):e10323. doi: 10.15252/msb.202110323 (PMC8564819; doi:10.15252/msb.202110323)
Supplement: Supplementary file 2 — Dataset EV1 [file MSB-17-e10323-s001.xlsx]

## Sheet: Dataset EV１ - Read number
Assay	Sample	Total reads	Usable reads
ChIL	Hnf4alpha-Liver-1	20239371	7596551
	Hnf4alpha-Liver-2	18505394	8137472
	Hnf4alpha-Liver-3	14088411	5696193
	H3K27ac-Testis-1	14123338	6207701
	H3K27ac-Testis-2	16018767	5136801
	H3K27ac-Testis-3	15129061	5916965
	PolII S5P-Testis-1	25556781	10748488
	PolII S5P-Testis-2	18293911	8118822
	PolII S5P-Testis-3	23884955	9488084
	mouse NoAb-Testis	14326818	3060534
	rat NoAb-Testis	13066919	1679193
	H3K27ac-Heart-1	10623638	3626184
	PolII S5P-Heart-1	20100071	6051100
	H3K27ac-Heart-2	9078655	3480068
	PolII S5P-Heart-2	16736065	5628318
	H3K27ac-Heart-3	6575593	3430430
	PolII S5P-Heart-3	15821491	5049291
	mouse NoAb-Heart	12579857	1593954
	rat NoAb-Heart	2050678	46858
	H3K27ac-Liver-1	9280775	4412257
	PolII S5P-Liver-1	8780493	4092988
	H3K27ac-Liver-2	10342199	4831756
	PolII S5P-Liver-2	10078384	4373784
	H3K27ac-Liver-3	11144828	5089522
	PolII S5P-Liver-3	10629198	4773005
	mouseNoAb-Liver	7752871	2768294
	ratNoAb-Liver	1785785	353712
	PolII S5P-CTX-Day0-L-1	12132739	4127158
	PolII S5P-CTX-Day0-L-2	13382979	3981287
	PolII S5P-CTX-Day0-L-3	12921383	2815258
	PolII S5P-CTX-Day0-L-4	10211869	3687768
	PolII S5P-CTX-Day0-L-5	12183242	4160313
	PolII S5P-CTX-Day3-L-1	12371173	6280519
	PolII S5P-CTX-Day3-L-2	12783866	6382262
	PolII S5P-CTX-Day3-L-3	14052969	6000349
	PolII S5P-CTX-Day3-L-4	16238688	6846990
	PolII S5P-CTX-Day3-L-5	13137142	5650180
	PolII S5P-CTX-Day5-L-1	11359720	4804365
	PolII S5P-CTX-Day5-L-2	8811577	4173983
	PolII S5P-CTX-Day5-L-3	11282443	3190920
	PolII S5P-CTX-Day5-L-4	12351912	4818389
	PolII S5P-CTX-Day5-L-5	28692166	9582975
	PolII S5P-CTX-Day7-L-1	22876133	10139108
	PolII S5P-CTX-Day7-L-2	11058793	5402022
	PolII S5P-CTX-Day7-L-3	15052398	6568372
	PolII S5P-CTX-Day7-L-4	12890703	6310168
	PolII S5P-CTX-Day7-L-5	10945534	5463919
	PolII S5P-CTX-Day14-L-1	13800461	4652619
	PolII S5P-CTX-Day14-L-2	14491452	5065040
	PolII S5P-CTX-Day14-L-3	15223945	4922648
	PolII S5P-CTX-Day14-L-4	10046187	4032545
	PolII S5P-CTX-Day14-L-5	17440002	5190709
	H3K27ac-CTX-Day0-L-1	13793265	38827
	H3K27ac-CTX-Day0-L-2	7259859	3109479
	H3K27ac-CTX-Day0-L-3	6150737	2226363
	H3K27ac-CTX-Day0-L-4	12307840	4113329
	H3K27ac-CTX-Day0-L-5	8577713	3262455
	H3K27ac-CTX-Day3-L-1	11222310	5943849
	H3K27ac-CTX-Day3-L-2	7203712	4117761
	H3K27ac-CTX-Day3-L-3	8118956	4469464
	H3K27ac-CTX-Day3-L-4	8835743	4888702
	H3K27ac-CTX-Day3-L-5	11643825	5497839
	H3K27ac-CTX-Day5-L-1	5190776	3054578
	H3K27ac-CTX-Day5-L-2	8624515	4488739
	H3K27ac-CTX-Day5-L-3	6432126	3599521
	H3K27ac-CTX-Day5-L-4	9771808	5049850
	H3K27ac-CTX-Day5-L-5	8694516	4834501
	H3K27ac-CTX-Day7-L-1	9292647	4921196
	H3K27ac-CTX-Day7-L-2	1895712	1159300
	H3K27ac-CTX-Day7-L-3	11097597	5091952
	H3K27ac-CTX-Day7-L-4	8625844	4548988
	H3K27ac-CTX-Day7-L-5	8927139	4788581
	H3K27ac-CTX-Day14-L-1	9653781	3535356
	H3K27ac-CTX-Day14-L-2	9389640	91193
	H3K27ac-CTX-Day14-L-3	14011076	6512674
	H3K27ac-CTX-Day14-L-4	9526543	4471070
	H3K27ac-CTX-Day14-L-5	8278117	3746920
	PolII S5P-Uninjured-HighDepth	484324855	13827434
	PolII S2PS5P-Testis-1	15550415	7392666
	PolII S2PS5P-Testis-2	16217486	7581589
	PolII S2PS5P-Testis-3	14772336	6674872
	PolII S2PS5P-Heart-1	17919610	3763052
	PolII S2PS5P-Heart-2	17777105	4226229
	PolII S2PS5P-Heart-3	17467566	4254779
	PolII S2PS5P-Liver-1	8023669	3836100
	PolII S2PS5P-Liver-2	11047367	4963744
	PolII S2PS5P-Liver-3	1914308	1028607
	PolII S5P - Breast cancer stage I	14768666	6363209
	PolII S5P - Breast cancer stage IIA	13137496	3230899
	PolII S5P - Breast cancer stage IIIC	12607013	5138790
	PolII S5P - Breast cancer normal	15406808	3802497
	PolII S5P - Breast cancer stage IIIB	12929534	4799400
RNA-seq	Liver-1	13433630	5532546
	Liver-2	11144969	4686676
	Liver-3	12236503	4716281
	Heart-1	11126218	7309388
	Heart-2	10206311	6758577
	Heart-3	12914456	8211608
	Testis-1	15174597	7880391
	Testis-2	14503523	8204572
	Testis-3	16944520	9030852
	Day0-L-1	14257072	8550084
	Day0-L-2	18072428	10036717
	Day0-L-3	21919493	13073631
	Day0-L-4	17548619	10946031
	Day0-L-5	21957932	13716511
	Day3-L-1	13942624	5971373
	Day3-L-2	18138937	7138238
	Day3-L-3	23559282	9434536
	Day3-L-4	18317122	7432640
	Day3-L-5	19618689	8223495
	Day5-L-1	16964118	7259716
	Day5-L-2	23183939	10500643
	Day5-L-3	23764012	10528521
	Day5-L-4	20615158	8567614
	Day5-L-5	18631517	7564937
	Day7-L-1	19463135	9477366
	Day7-L-2	22366813	11108633
	Day7-L-3	25808527	12087322
	Day7-L-4	24953427	10730282
	Day7-L-5	16423837	7199535
	Day14-L-1	19111250	10224045
	Day14-L-2	22395759	12845667
	Day14-L-3	19654931	10888139
	Day14-L-4	22901021	13278198
	Day14-L-5	9798434	5735143
	Breast cancer stage I	10156074	3741594
	Breast cancer stage IIA	10311399	3472608
	Breast cancer stage IIIB	11896690	3902826
	Breast cancer stage IIIC	9592231	2189911
	Breast normal	11187577	4216665
Dataset EV1: List of total sequenced and filtered ChIL-seq and RNA-seq data.
