# Supplementary material for: Modeling population size independent tissue epigenomes by ChIL‐seq with single thin sections
Source: Mol Syst Biol. 2021 Nov 3;17(11):e10323. doi: 10.15252/msb.202110323 (PMC8564819; doi:10.15252/msb.202110323)
Supplement: Supplementary file 3 — Dataset EV2 [file MSB-17-e10323-s007.xlsx]

## Sheet: Dataset EV2 - Correlation
	LV-m1-H3K27ac	LV-m3-H3K27ac	LV-m2-H3K27ac	LV-m1-S5P	LV-m2-S5P	LV-m3-S5P	LV-mouseNoAb	LV-ratNoAb	Liver-m1-H3K27ac	Liver-m2-H3K27ac	Liver-m3-H3K27ac	Liver-m1-S5P	Liver-m2-S5P	Liver-m3-S5P	Liver-mouseNoAb	Liver-ratNoAb	Testis-m1-H3K27ac	Testis-m2-H3K27ac	Testis-m3-H3K27ac	Testis-m1-S5P	Testis-m2-S5P	Testis-m3-S5P	Testis-mouseNoAb	Testis-ratNoAb
LV-m1-H3K27ac	1	0.873735	0.87433	0.882734	0.883191	0.878009	0.459561	0.14729	0.767278	0.769369	0.774556	0.766952	0.761523	0.768107	0.481895	0.300255	0.775171	0.758115	0.778001	0.752841	0.736936	0.737433	0.653739	0.591043
LV-m3-H3K27ac	0.873735	1	0.872638	0.88292	0.883537	0.87883	0.451661	0.145922	0.773824	0.776301	0.782417	0.77653	0.771837	0.779231	0.475658	0.302107	0.778897	0.760247	0.782644	0.759642	0.744281	0.743228	0.656654	0.595133
LV-m2-H3K27ac	0.87433	0.872638	1	0.879126	0.88022	0.87527	0.446121	0.145112	0.767306	0.770386	0.775335	0.7673	0.76279	0.77015	0.46689	0.295958	0.768852	0.750879	0.772947	0.746663	0.730718	0.73058	0.644063	0.582587
LV-m1-S5P	0.882734	0.88292	0.879126	1	0.921262	0.916542	0.460221	0.147879	0.815318	0.814467	0.824487	0.834229	0.831248	0.838766	0.496246	0.315599	0.828289	0.805193	0.832123	0.823351	0.804477	0.804816	0.699217	0.630478
LV-m2-S5P	0.883191	0.883537	0.88022	0.921262	1	0.914958	0.465457	0.149185	0.806167	0.805377	0.815205	0.824343	0.821484	0.828244	0.499328	0.314321	0.823735	0.80237	0.826711	0.817255	0.799163	0.799963	0.695411	0.628108
LV-m3-S5P	0.878009	0.87883	0.87527	0.916542	0.914958	1	0.457593	0.146483	0.803599	0.803076	0.813537	0.823158	0.819561	0.827421	0.490264	0.312203	0.817501	0.796795	0.821022	0.811618	0.79375	0.794773	0.689984	0.622849
LV-mouseNoAb	0.459561	0.451661	0.446121	0.460221	0.465457	0.457593	1	0.0934176	0.367035	0.352743	0.376029	0.36232	0.359249	0.358624	0.724881	0.312	0.584321	0.581819	0.561208	0.590268	0.602262	0.599756	0.658521	0.593392
LV-ratNoAb	0.14729	0.145922	0.145112	0.147879	0.149185	0.146483	0.0934176	1	0.133769	0.134365	0.134094	0.1314	0.13074	0.131104	0.0975042	0.0605784	0.135733	0.133128	0.136027	0.129876	0.128173	0.128438	0.120223	0.110524
Liver-m1-H3K27ac	0.767278	0.773824	0.767306	0.815318	0.806167	0.803599	0.367035	0.133769	1	0.895393	0.89886	0.87068	0.871587	0.874716	0.412622	0.289757	0.758431	0.730406	0.763004	0.748634	0.730552	0.727779	0.621901	0.56124
Liver-m2-H3K27ac	0.769369	0.776301	0.770386	0.814467	0.805377	0.803076	0.352743	0.134365	0.895393	1	0.901199	0.867942	0.870203	0.873235	0.396924	0.284406	0.751801	0.723018	0.756472	0.737361	0.718755	0.715227	0.609297	0.550987
Liver-m3-H3K27ac	0.774556	0.782417	0.775335	0.824487	0.815205	0.813537	0.376029	0.134094	0.89886	0.901199	1	0.878004	0.879865	0.884723	0.421856	0.294615	0.771156	0.743192	0.774607	0.763327	0.746279	0.74257	0.635159	0.572588
Liver-m1-S5P	0.766952	0.77653	0.7673	0.834229	0.824343	0.823158	0.36232	0.1314	0.87068	0.867942	0.878004	1	0.890543	0.895512	0.406593	0.295642	0.778263	0.749268	0.783242	0.785243	0.765923	0.763738	0.643107	0.580117
Liver-m2-S5P	0.761523	0.771837	0.76279	0.831248	0.821484	0.819561	0.359249	0.13074	0.871587	0.870203	0.879865	0.890543	1	0.897843	0.406253	0.296263	0.778597	0.748595	0.782979	0.787696	0.76889	0.765937	0.643956	0.58015
Liver-m3-S5P	0.768107	0.779231	0.77015	0.838766	0.828244	0.827421	0.358624	0.131104	0.874716	0.873235	0.884723	0.895512	0.897843	1	0.403325	0.296102	0.784302	0.753835	0.788765	0.794003	0.774615	0.771603	0.647726	0.582462
Liver-mouseNoAb	0.481895	0.475658	0.46689	0.496246	0.499328	0.490264	0.724881	0.0975042	0.412622	0.396924	0.421856	0.406593	0.406253	0.403325	1	0.340636	0.650316	0.641041	0.623844	0.662177	0.673457	0.670327	0.726674	0.652921
Liver-ratNoAb	0.300255	0.302107	0.295958	0.315599	0.314321	0.312203	0.312	0.0605784	0.289757	0.284406	0.294615	0.295642	0.296263	0.296102	0.340636	1	0.357464	0.351624	0.351026	0.363808	0.367615	0.36269	0.372239	0.338988
Testis-m1-H3K27ac	0.775171	0.778897	0.768852	0.828289	0.823735	0.817501	0.584321	0.135733	0.758431	0.751801	0.771156	0.778263	0.778597	0.784302	0.650316	0.357464	1	0.903657	0.916248	0.899701	0.887872	0.889138	0.801303	0.720851
Testis-m2-H3K27ac	0.758115	0.760247	0.750879	0.805193	0.80237	0.796795	0.581819	0.133128	0.730406	0.723018	0.743192	0.749268	0.748595	0.753835	0.641041	0.351624	0.903657	1	0.899753	0.882259	0.872522	0.875539	0.788723	0.709748
Testis-m3-H3K27ac	0.778001	0.782644	0.772947	0.832123	0.826711	0.821022	0.561208	0.136027	0.763004	0.756472	0.774607	0.783242	0.782979	0.788765	0.623844	0.351026	0.916248	0.899753	1	0.892429	0.879551	0.882334	0.788283	0.707678
Testis-m1-S5P	0.752841	0.759642	0.746663	0.823351	0.817255	0.811618	0.590268	0.129876	0.748634	0.737361	0.763327	0.785243	0.787696	0.794003	0.662177	0.363808	0.899701	0.882259	0.892429	1	0.944221	0.948075	0.835869	0.741769
Testis-m2-S5P	0.736936	0.744281	0.730718	0.804477	0.799163	0.79375	0.602262	0.128173	0.730552	0.718755	0.746279	0.765923	0.76889	0.774615	0.673457	0.367615	0.887872	0.872522	0.879551	0.944221	1	0.941191	0.839868	0.744375
Testis-m3-S5P	0.737433	0.743228	0.73058	0.804816	0.799963	0.794773	0.599756	0.128438	0.727779	0.715227	0.74257	0.763738	0.765937	0.771603	0.670327	0.36269	0.889138	0.875539	0.882334	0.948075	0.941191	1	0.83719	0.74155
Testis-mouseNoAb	0.653739	0.656654	0.644063	0.699217	0.695411	0.689984	0.658521	0.120223	0.621901	0.609297	0.635159	0.643107	0.643956	0.647726	0.726674	0.372239	0.801303	0.788723	0.788283	0.835869	0.839868	0.83719	1	0.733611
Testis-ratNoAb	0.591043	0.595133	0.582587	0.630478	0.628108	0.622849	0.593392	0.110524	0.56124	0.550987	0.572588	0.580117	0.58015	0.582462	0.652921	0.338988	0.720851	0.709748	0.707678	0.741769	0.744375	0.74155	0.733611	1
Dataset EV2: Pearson correlation coefficients of ChIL-seq data from 4 kb genome-wide bins.
