# Supplementary material for: Modeling population size independent tissue epigenomes by ChIL‐seq with single thin sections
Source: Mol Syst Biol. 2021 Nov 3;17(11):e10323. doi: 10.15252/msb.202110323 (PMC8564819; doi:10.15252/msb.202110323)
Supplement: Supplementary file 4 — Dataset EV3 [file MSB-17-e10323-s008.xlsx]

## Sheet: Dataset EV3 - ChIL performance
Reference	Query	Threshold	-log10P	Precision	Recall	FRiP	Jaccard	AUC	AUCPR
ChIP-seq Liver-H3K27ac (GSM851275)	ChIL-seq Liver H3K27ac rep. 1 (GSM4817577)	18	3.79816	0.666347	0.604158	0.357815	0.46384	0.941954	0.701521
ChIP-seq Liver-H3K27ac (GSM851275)	ChIL-seq Liver H3K27ac rep. 2 (GSM4817578)	19	3.7769	0.674626	0.643473	0.394634	0.49107	0.94864	0.730192
ChIP-seq Liver-H3K27ac (GSM851275)	ChIL-seq Liver H3K27ac rep. 3 (GSM4817579)	20	3.9344	0.647378	0.618977	0.361289	0.462907	0.942375	0.703632
ChIP-seq Liver-H3K27ac (GSM851275)	ChIL-seq Liver mouse NoAb (GSM4817595)	2	0.0381471	0.084189	0.874423	0.977628	0.0831833	0.538465	0.0734808
ChIP-seq Liver-H3K27ac (GSM851275)	ChIL-seq Liver rat NoAb (GSM4817596)	1	0.388675	0.0872689	0.462001	1	0.0792184	0.543047	0.0842434
ChIP-seq Liver-H3K27ac (GSM851275)	ChIP-seq H3K27ac Liver (FiTAc control) (GSM4186355)	49	6.79099	0.781998	0.752267	0.600592	0.621856	0.969526	0.847717
ChIP-seq Liver-H3K27ac (GSM851275)	FiTAc-seq H3K27ac Liver rep. 1 (GSM4186366)	40	7.49942	0.747898	0.704004	0.583834	0.568981	0.966778	0.809576
ChIP-seq Liver-H3K27ac (GSM851275)	FiTAc-seq H3K27ac Liver rep. 2 (GSM4186368)	39	7.05023	0.753204	0.694894	0.525728	0.566018	0.964428	0.803074
ChIP-seq Spleen-H3K4me3 (GSM722992)	PAT-ChIP H3K4me3 Spleen Cell rep. 1 (GSM536093 )	47	12.9326	0.617814	0.45464	0.1256	0.354842	0.891483	0.505938
ChIP-seq Spleen-H3K4me3 (GSM722992)	PAT-ChIP H3K4me3 Spleen Tissue rep. 2 (GSM536095 )	47	14.203	0.682055	0.483839	0.138153	0.394795	0.909343	0.560152
ChIP-seq Spleen-H3K4me3 (GSM722992)	PAT-ChIP H3K4me3 Spleen Cell rep. 2 (GSM608037)	43	11.8372	0.627277	0.459467	0.126647	0.360929	0.892413	0.513475
ChIP-seq Spleen-H3K4me3 (GSM722992)	PAT-ChIP H3K4me3 Spleen Tissue rep. 2 (GSM608038)	51	15.929	0.677031	0.48947	0.148008	0.396816	0.909351	0.561865
Dataset EV3: Performance evaluation of epigenome analysis methods for tissue section | Predictive performance of PAT-ChIP-, FiTAc-, and ChIL-seq was evaluated. Signals in the 4 kb genomic bins were evaluated against nominal gold standard peaks in ENCODE. Data accession numbers (GSM) were also noted. See Harada et al. (2019) for details of the performance evaluation methods.
