# Supplementary material for: Modeling population size independent tissue epigenomes by ChIL‐seq with single thin sections
Source: Mol Syst Biol. 2021 Nov 3;17(11):e10323. doi: 10.15252/msb.202110323 (PMC8564819; doi:10.15252/msb.202110323)
Supplement: Supplementary file 5 — Dataset EV4 [file MSB-17-e10323-s004.xlsx]

## Sheet: Dataset EV4 - Odds ratio
Tissue	Liver	Heart	Testis
boneMarrow	0.489989	0.221007	0.660609
cerebellum	0.110342	0.327691	0.288678
cortex	0.0560045	0.220392	0.449001
E14.5-brain	0.0831973	0.143525	0.485127
E14.5-heart	0.206198	2.83917	1.17718
E14.5-limb	0.105118	0.170004	0.333936
E14.5-liver	0.815334	0.830744	1.98001
heart	0.880369	27.0746	2.10176
intestine	0.667021	0.349219	0.729976
kidney	1.15061	0.972245	0.979779
liver	33.5366	0.80406	1.26768
lung	0.851457	3.24654	1.4401
mef	0.246773	0.549019	0.598184
mESC	0.239077	0.319296	0.80954
olfactory	0.104818	0.18702	0.258258
placenta	0.338386	0.429279	0.855595
spleen	0.642837	1.11465	0.82695
testes	0.534589	0.83031	4.09387
thymus	0.353811	0.53649	0.470093
Dataset EV4: Odds ratios of H3K27ac ChIL-seq data for evaluating consistency with the list of tissue-specific enhancers provided by Shen, Y., Yue, F., McCleary, D. et al. A map of the cis-regulatory sequences in the mouse genome. Nature 488, 116–120 (2012). https://doi.org/10.1038/nature11243
