# Supplementary material for: Modeling population size independent tissue epigenomes by ChIL‐seq with single thin sections
Source: Mol Syst Biol. 2021 Nov 3;17(11):e10323. doi: 10.15252/msb.202110323 (PMC8564819; doi:10.15252/msb.202110323)
Supplement: Supplementary file 6 — Dataset EV5 [file MSB-17-e10323-s005.xlsx]

## Sheet: Dataset EV5 - Deviation Z
Motif \ Sample	Liver-m1	Liver-m2	Liver-m3	LV-m1	LV-m2	LV-m3	Testis-m1	Testis-m2	Testis-m3
Arnt	2.80412	2.69632	3.19921	-2.59537	-3.56334	-3.3906	-1.48872	-0.892365	-1.07287
Ahr::Arnt	-4.92881	-8.19148	-4.97178	3.42948	3.20479	3.35004	5.05701	3.99962	4.6218
Mecom	-0.821815	-1.36536	-1.25162	0.259562	0.448139	-0.311233	1.3325	0.847973	1.85717
Nkx2-5	-1.6445	-3.29726	-1.89338	1.57373	0.613409	0.941846	1.71344	2.30384	1.615
Pax2	-2.63064	-3.67435	-2.77256	1.41718	1.43647	0.152558	2.07909	4.01118	3.53293
Sox17	-2.77852	-3.24181	-3.70087	3.43693	2.90776	3.13185	0.6956	1.57944	0.725372
Sox5	-2.96048	-2.6178	-2.87762	0.760332	1.04573	0.546099	3.06729	2.89565	3.48033
Hand1::Tcf3	1.09058	1.02823	0.870551	0.958602	0.820632	1.07393	-2.71016	-2.35825	-2.15817
Spz1	2.97257	2.62831	2.00656	-3.90812	-2.91007	-2.73424	-0.982559	-0.274352	-0.331529
Nobox	-1.65866	-1.3854	-1.36651	2.05047	0.0166125	1.33915	1.12825	0.711301	0.255869
Lhx3	2.45647	1.22911	1.0091	0.792324	0.044463	1.28849	-2.01282	-2.60576	-2.14482
Pou5f1::Sox2	-1.44726	-2.31007	-2.28762	1.50056	1.64984	1.2004	1.71686	0.819357	0.877288
Gabpa	-8.16777	-9.30039	-8.82731	5.02683	3.38594	3.73998	7.40572	7.63242	8.35892
Klf4	-7.91204	-7.46885	-7.38047	9.15308	8.98638	10.4829	0.653085	-0.390602	0.670181
RUNX1	0.4311	0.795392	0.00828942	2.69605	1.73778	2.1606	-2.63642	-3.18546	-3.25358
Foxa2	9.52654	6.74156	8.10705	-5.21135	-4.83351	-4.94354	-5.48647	-6.11488	-5.6052
Pparg::Rxra	19.8157	19.4688	20.4518	-10.8698	-12.0636	-11.5282	-16.7419	-14.821	-15.9749
Arid3a	-2.44301	-2.70996	-1.89455	0.498543	-0.242783	0.465762	2.72086	3.12615	2.99766
NFATC2	-2.35101	-1.25041	-2.96024	2.71717	1.91472	1.45127	0.268492	1.2559	0.601496
HOXA5	-1.40664	-0.356232	-0.190522	-1.82184	-1.61767	-0.836634	1.67262	1.72816	2.12518
NR4A2	4.30921	4.37398	4.22274	-3.87097	-1.92843	-3.41898	-2.66462	-3.1883	-2.48315
Nr2e3	0.312716	1.30566	1.03878	0.854112	-0.0434491	0.0600904	-1.03365	-1.63109	-1.94475
CREB1	-4.60706	-4.7924	-5.73538	1.29622	0.383422	1.71858	4.13844	5.83215	7.88066
FOS::JUN	4.26545	3.34079	4.11564	-0.00643574	-0.968156	-0.853041	-4.77103	-3.72307	-4.93105
ARNT::HIF1A	-1.55719	-0.589239	-1.00502	-0.445276	0.517911	0.0305381	1.00576	1.53818	1.36689
SOX10	0.386217	1.30104	0.392265	-0.615765	-1.45184	-0.994425	0.620209	-0.646687	-0.230457
Zfx	-1.23416	-1.98888	-2.51932	0.203594	-0.236351	0.351657	2.88212	1.90439	2.49414
Bcl6	-2.66194	-2.14705	-4.5985	2.71233	1.9194	3.22765	2.71862	1.64047	1.1968
Crx	-0.403583	0.535971	-1.02382	-0.847145	-1.30444	-1.5606	1.00377	1.94352	0.709289
Foxo1	2.53444	2.85625	1.70609	2.19566	1.53591	2.45719	-4.45433	-3.14653	-3.98751
Gata4	-0.588593	-0.00123328	0.0207343	-0.783853	-0.500691	-2.23073	0.985453	1.17948	1.19762
Gfi1b	0.905902	-0.0550631	0.384849	-0.100818	-1.02658	-0.194953	-0.856776	0.623541	-0.0355297
Hoxc9	-1.45088	-1.41995	-1.28176	2.98166	1.68523	2.91563	-0.614652	-0.628942	-0.638645
Klf1	-7.07157	-8.69791	-6.69345	12.5499	12.5411	12.152	-1.29367	-2.6627	-2.514
Nr1h3::Rxra	5.04776	5.30588	6.09979	-2.84358	-2.56361	-2.6141	-5.41585	-4.15118	-5.7286
Myod1	2.52216	4.13754	2.51394	-0.217024	0.224141	-0.165613	-3.95045	-3.78948	-3.25055
Myog	-0.247445	2.19573	-0.535872	2.21629	2.50828	2.33373	-2.16836	-3.33443	-2.57069
Nkx2-5(var.2)	-0.318741	0.0462678	-0.11447	0.158977	-0.0868335	1.28639	0.0506608	-0.200581	-0.444135
Nr5a2	4.58913	2.98966	4.27296	-11.5398	-10.4979	-10.6708	6.46384	4.63442	4.81736
Rfx1	-1.91835	-2.45024	-2.43101	2.63164	1.58517	1.46083	1.9822	0.798892	1.70839
Sox3	-6.02997	-5.88458	-4.95735	4.53819	4.83894	5.13259	3.72961	1.13388	4.22197
Sox6	-4.62467	-3.53339	-4.78662	8.40293	6.499	7.95269	-0.62694	-1.93161	-0.855625
Stat4	-1.24098	-1.0606	-2.83396	2.59375	2.35551	2.17998	-0.149945	0.123631	-0.514702
Stat5a::Stat5b	0.0389387	0.128642	-1.3365	0.572957	0.00897396	0.769402	0.337277	0.457037	-0.678782
Stat6	-2.59597	-2.27356	-2.69755	3.42616	2.53838	2.86887	0.598729	0.528513	0.734274
Tcf12	0.333563	2.04282	-0.121935	1.61945	2.02994	1.98181	-1.98749	-2.93241	-2.64706
Gata1	-1.09725	-0.180086	-0.527106	-0.0630575	0.651283	-1.21325	0.488834	0.876504	1.08497
Myb	-2.99854	-1.93634	-1.7641	-3.75736	-3.33209	-4.93206	5.68798	6.51124	6.64731
Myc	6.63478	5.5644	6.80425	-2.89505	-3.5685	-4.42751	-3.65149	-4.0115	-3.79795
Mycn	1.06641	0.346636	1.48112	-0.97273	-1.63865	-1.14057	-0.697034	0.182199	-0.313907
Nfe2l2	5.16184	5.723	5.09361	-1.64836	-2.86824	-2.53842	-4.97782	-5.0416	-5.02849
Sox2	-4.28688	-2.68026	-3.93067	5.45808	5.08106	4.22222	-0.00805336	-0.153638	-0.538941
Bach1::Mafk	6.36874	6.22164	5.75619	-3.70549	-4.39295	-3.57384	-3.63355	-3.65963	-4.01801
Hoxa9	2.57584	2.18681	2.45454	-0.324157	-1.60899	0.108591	-2.05454	-1.44756	-2.2323
Arid3b	-0.20342	-0.624412	-0.915672	0.258949	0.0403926	0.823782	0.684275	0.288484	0.362467
Arid5a	2.95462	2.93623	1.81516	-1.739	-1.76376	-1.11985	-1.5393	-1.45885	-1.3621
Arntl	0.650313	1.34568	1.95249	-1.47975	-2.68122	-1.58216	-0.299172	0.128427	-0.349709
Atf1	-1.00831	-1.40131	-1.45105	0.610591	0.263003	-0.248242	0.814117	1.49479	2.59703
Atf3	-2.0695	-2.66907	-1.92309	1.09649	0.978929	1.83549	1.54459	1.98881	2.27667
Bhlha15	2.63083	1.52311	2.02004	0.0496511	0.656079	0.824246	-3.99498	-2.92867	-2.17557
Creb3l2	2.28708	1.90543	2.94903	-2.73922	-3.72094	-2.65909	-0.806626	-0.474601	-0.863225
Crem	-3.07929	-3.10834	-3.21354	0.0961088	-0.144763	-0.0779235	3.44803	4.28246	4.85862
Dux	2.25509	1.38711	3.86753	-1.51427	-2.46654	-1.93239	-1.41027	-0.873731	-1.93168
Foxj2	0.871778	-0.547663	0.878309	2.18101	1.64373	2.00843	-1.83653	-1.88685	-1.68454
Gmeb1	-1.93796	-3.06038	-3.16101	0.819413	1.78348	0.686298	2.34037	2.26168	2.92383
Hes1	-1.94346	-2.62482	-2.47513	-0.0927449	-1.4637	-1.06697	3.27828	3.25142	4.47846
Hes2	0.640966	0.715395	0.256656	-0.62503	-0.260703	-0.788844	0.235301	-0.162662	-0.595099
Id2	1.01699	0.694198	1.31815	-0.843284	-2.1617	-2.42249	0.00273183	0.208816	0.695506
Mitf	0.113069	0.442048	0.709861	-1.0594	-1.54753	-1.41812	0.222253	0.789792	0.386111
Mlxip	1.46326	1.40639	1.60793	-1.06114	-2.65411	-3.22397	-0.607471	-0.409912	0.51857
Neurog1	1.68096	2.80861	1.63027	-1.39811	-2.09651	-1.16094	-1.58118	-0.954171	-1.43248
Npas2	3.15498	3.37981	3.84345	-2.22168	-3.0266	-3.51932	-2.25436	-2.53596	-1.69456
Pou2f3	-1.56057	-2.06291	-2.25441	1.05427	0.907853	0.845828	1.38904	1.0449	1.78356
Rhox11	0.188302	-0.016252	-0.391179	-0.631426	-0.677045	0.363701	0.373049	0.888649	0.030719
Six3	0.545265	0.408237	1.78992	-0.163205	0.426594	-0.258994	-1.82193	-0.846964	-0.939494
Tcfl5	-0.474379	-0.572925	0.352051	-1.44096	-1.01676	-0.683241	1.23805	1.62867	0.836545
Twist2	3.03077	3.31818	3.61	-1.05888	-0.45234	-0.553806	-3.96852	-3.382	-3.43802
Ar	-4.28771	-3.90293	-10.7188	0.133855	-0.0367133	-3.67853	10.2833	10.6447	8.0962
Esrrg	1.85883	2.17503	2.1663	-5.35559	-4.14827	-4.31435	1.18565	1.09689	0.809683
Nr2e1	3.24499	3.36025	2.3819	-3.27602	-3.24529	-3.33327	-0.799171	-0.871929	-0.885442
Nr2f6	25.1908	22.9623	23.4602	-11.8049	-14.3268	-15.8865	-15.81	-15.2725	-18.6717
Phox2b	0.917529	-0.570778	0.848498	0.89681	-0.0481891	1.00759	-1.41927	0.157836	-1.33845
Pitx1	1.94965	1.67621	2.10347	-3.74264	-3.10478	-3.34619	1.22536	1.33835	1.06015
Prrx2	0.0161926	0.251766	-0.284895	0.484154	-0.104615	0.268989	-1.09279	0.063441	0.212614
Rxra	27.7708	22.511	25.5939	-12.2553	-14.989	-14.4797	-16.2032	-15.881	-15.8786
Vdr	2.93345	2.82909	3.54405	-3.16162	-3.25701	-2.49464	-1.14714	-1.0758	-1.93141
Lhx4	0.773546	-0.353214	-0.338475	1.1877	-0.796188	0.616944	-0.300981	-0.797769	0.110522
Lhx8	0.472926	0.539861	-0.0547594	0.285481	-0.433983	-0.158893	-1.03775	-0.0120409	0.0207513
Msx3	-0.806036	-2.28462	-0.49932	1.91178	1.02437	0.0857727	0.698275	1.29874	-0.0054971
Nkx3-1	-2.20559	-2.45313	-2.02644	1.34666	1.06031	0.37574	2.14145	2.2664	1.76116
Shox2	0.0161926	0.251766	-0.284895	0.484154	-0.104615	0.268989	-1.09279	0.063441	0.212614
Esrra	1.16881	0.888667	1.04611	-4.93519	-4.42593	-4.83052	3.00678	3.23514	2.69339
Hnf4a	25.9544	22.7544	23.6891	-18.2566	-19.9297	-22.8625	-16.4714	-14.8327	-14.814
Nr2f6(var.2)	11.3013	11.3325	11.9537	-8.92331	-7.68502	-8.82127	-8.46688	-7.98055	-8.16355
Hic1	2.90508	2.2775	2.77481	-3.84087	-3.2451	-3.49168	-0.728087	-0.605969	-0.621047
Klf12	-8.62953	-8.82942	-9.30021	8.99242	8.0168	7.49476	3.27553	3.8713	2.84911
Tcf7	9.04638	6.78396	7.79627	-5.71269	-6.17569	-6.83536	-4.44498	-3.37106	-4.55126
Ascl2	0.252134	1.14646	-0.439247	2.09339	1.91758	2.43049	-2.01886	-3.47266	-2.28144
Atoh1	3.06474	3.78041	3.30604	-0.466023	-0.943963	-0.119988	-3.99618	-5.02825	-3.25936
Srebf1(var.2)	2.31151	3.21485	2.06192	-2.20298	-2.51838	-2.91826	-1.32183	-0.821697	-0.676041
Tcf21	-0.660552	0.775099	-0.532821	2.22894	2.69414	2.84014	-2.82713	-3.07419	-2.35369
Creb5	-2.84089	-3.25052	-3.13867	2.03786	0.587692	1.86951	1.64645	3.47965	2.68698
Mafb	1.45503	1.43385	1.65115	-2.44891	-2.5602	-1.58329	0.305084	0.59069	-0.498041
Foxj3	2.80232	-0.00506233	1.97291	0.0259854	-0.187668	-0.152249	-1.71777	-1.70357	-1.83007
Foxk1	1.67316	-1.37172	0.287506	1.39761	1.08236	1.00891	-1.05565	-2.08338	-0.554103
Alx4	0.966655	0.547176	0.284799	0.873284	-0.285506	0.617916	-1.54349	-1.11471	-0.754151
Alx1	3.39624	2.34943	2.58789	0.637503	-1.29921	-0.0119425	-3.55466	-3.56861	-3.55497
Rarb	10.9876	10.6471	10.2121	-7.4944	-5.61814	-6.71273	-8.56245	-8.20942	-8.36371
Rarb(var.2)	7.17859	6.52876	6.49171	-4.18472	-3.55815	-4.58765	-4.66285	-4.34269	-4.3346
Rarg	10.9558	8.82128	9.23959	-6.18591	-5.91131	-6.45834	-8.0047	-6.07166	-7.21766
Rarg(var.2)	6.76936	6.25973	7.22886	-5.61489	-4.26829	-4.67778	-4.4744	-3.75578	-4.74779
Sox11	-1.22193	-1.26764	0.21572	0.852088	0.283335	0.729426	0.0880279	0.119967	0.709759
Sox1	-0.0856644	-0.731399	0.498874	0.903733	0.0258861	0.500713	-0.625613	0.166046	-0.336417
Arx	1.86106	1.57332	1.80645	-0.845123	-1.35268	-0.629839	-1.49693	-1.26662	-1.54855
Barhl1	-2.10972	-2.62873	-2.61655	2.09745	0.887775	1.67717	1.11387	2.02241	1.64056
Dlx1	1.68568	2.1931	2.05574	0.481559	0.155446	-0.356241	-2.97885	-1.92721	-1.88856
Dlx3	-1.1734	-1.95752	-0.673185	1.77552	1.84807	0.884573	0.358762	0.599605	0.0581184
Dlx4	-1.52523	-2.22702	-1.0493	1.79736	0.941912	0.700798	0.862046	1.08802	0.73406
Dmbx1	0.312004	-0.0602741	0.557183	-0.539879	-0.114175	-0.635888	-0.463181	0.224725	0.220843
Dlx2	-0.857262	0.1166	0.392696	0.945618	0.00307985	1.74974	-0.856894	-0.410287	-0.927114
Hmx1	0.0727903	-0.392202	0.21145	0.160306	-1.08376	0.0730944	0.18302	0.837118	0.236708
Hmx2	-0.210168	-0.844921	-0.896983	1.07506	0.872952	0.826443	0.0389563	0.132646	-0.283441
Hmx3	0.0265213	-0.481178	-0.490477	0.404556	-0.0439801	0.180102	-0.141327	0.439133	0.525813
Hoxb5	1.76787	0.944246	1.40084	0.712292	-1.0008	-0.0559066	-1.79756	-1.13725	-1.41355
Hoxd8	4.31046	4.17317	3.76934	-1.7515	-1.78022	-1.17457	-4.36164	-3.87245	-3.68122
Hoxa11	-1.16107	-0.342456	0.00459333	0.256137	0.425661	1.10907	-0.766461	-0.530052	1.60628
Hoxd3	1.60006	1.68772	2.2684	-0.0255953	-1.59678	0.107148	-2.26558	-2.36075	-1.05399
Hoxd9	-1.94109	-2.09169	-3.06883	1.3179	1.18654	1.40622	1.54677	1.36266	2.3096
Dataset EV5: Deviation Z scores of chromVAR analysis for H3K27ac ChIL-seq.
