# Supplementary material for: Modeling population size independent tissue epigenomes by ChIL‐seq with single thin sections
Source: Mol Syst Biol. 2021 Nov 3;17(11):e10323. doi: 10.15252/msb.202110323 (PMC8564819; doi:10.15252/msb.202110323)
Supplement: Supplementary file 7 — Dataset EV6 [file MSB-17-e10323-s006.xlsx]

## Sheet: Dataset EV6 - Overlapped peaks
	TotalOL motifs	Liver-m1	Liver-m2	Liver-m3	LV-m1	LV-m2	LV-m3	Testis-m1	Testis-m2	Testis-m3
TotalOL peaks		45706	47278	47116	25161	24738	23675	17752	15129	17880
MA0004.1_Arnt	4375	3463	3520	3508	1706	1655	1623	1166	961	1195
MA0006.1_Ahr::Arnt	6198	4711	4865	4840	2722	2660	2533	1832	1532	1882
MA0029.1_Mecom	4039	2729	2851	2864	1621	1589	1536	1295	1159	1287
MA0063.1_Nkx2-5	4013	2689	2776	2789	1668	1641	1612	1259	1146	1290
MA0067.1_Pax2	1307	1019	1045	1045	575	578	540	401	329	424
MA0078.1_Sox17	2966	2007	2068	2063	1207	1198	1164	887	780	874
MA0087.1_Sox5	3998	2595	2736	2718	1703	1642	1610	1363	1210	1333
MA0092.1_Hand1::Tcf3	4303	3064	3198	3216	1708	1712	1644	1178	1022	1167
MA0111.1_Spz1	3579	2653	2735	2740	1297	1281	1235	929	791	928
MA0125.1_Nobox	1680	1156	1187	1211	729	692	676	529	472	545
MA0135.1_Lhx3	3537	2381	2438	2468	1469	1434	1411	1096	957	1072
MA0142.1_Pou5f1::Sox2	4987	3316	3442	3479	2054	2001	1962	1535	1393	1521
MA0062.2_Gabpa	3267	2731	2794	2763	1639	1531	1467	1125	889	1225
MA0039.2_Klf4	12600	9863	10181	10072	5668	5610	5342	3385	2621	3601
MA0002.2_RUNX1	7095	5143	5289	5308	2911	2902	2758	1883	1602	1900
MA0047.2_Foxa2	6263	4592	4740	4707	2427	2364	2247	1781	1533	1730
MA0065.2_Pparg::Rxra	9277	7417	7598	7536	3222	3177	3010	1963	1595	1956
MA0151.1_Arid3a	24152	16655	17307	17269	9984	9753	9456	7588	6755	7487
MA0152.1_NFATC2	9051	6378	6617	6588	3748	3707	3567	2757	2397	2780
MA0158.1_HOXA5	884	607	617	640	351	329	335	273	247	279
MA0160.1_NR4A2	4440	3286	3407	3392	1643	1647	1557	1168	1030	1189
MA0164.1_Nr2e3	3983	2961	3061	3035	1597	1574	1480	1083	912	1108
MA0018.2_CREB1	903	724	750	748	441	424	418	315	269	352
MA0099.2_FOS::JUN	5827	4323	4462	4434	2263	2213	2129	1517	1312	1498
MA0259.1_ARNT::HIF1A	898	705	725	725	374	367	339	241	213	256
MA0442.1_SOX10	24764	17685	18313	18266	9885	9706	9309	7224	6238	7126
MA0146.2_Zfx	6697	5442	5583	5543	2803	2713	2563	1864	1385	1982
MA0463.1_Bcl6	5971	4215	4398	4369	2488	2422	2374	1806	1538	1781
MA0467.1_Crx	2926	2087	2155	2158	1128	1136	1087	911	812	891
MA0480.1_Foxo1	6575	4712	4909	4877	2748	2680	2587	1850	1608	1826
MA0482.1_Gata4	4060	2857	2958	2942	1576	1561	1490	1229	1072	1219
MA0483.1_Gfi1b	5397	3844	3984	3980	2171	2147	2051	1550	1366	1544
MA0485.1_Hoxc9	2675	1803	1872	1876	1142	1114	1106	833	730	802
MA0493.1_Klf1	9262	7010	7264	7221	4154	4141	3932	2413	1911	2513
MA0494.1_Nr1h3::Rxra	4239	3168	3258	3254	1606	1570	1538	1118	973	1102
MA0499.1_Myod1	7330	5567	5747	5704	2808	2780	2705	1745	1458	1784
MA0500.1_Myog	7393	5563	5762	5695	2945	2925	2818	1814	1499	1857
MA0503.1_Nkx2-5(var.2)	4916	3638	3723	3733	1949	1895	1836	1308	1119	1307
MA0505.1_Nr5a2	9507	7041	7231	7236	3254	3220	3088	2806	2476	2818
MA0509.1_Rfx1	4161	3040	3169	3146	1706	1672	1629	1193	996	1236
MA0514.1_Sox3	13347	9378	9723	9691	5632	5569	5311	4090	3483	4067
MA0515.1_Sox6	7055	4833	5036	5002	3019	2960	2855	2029	1770	2034
MA0518.1_Stat4	6288	4506	4713	4676	2624	2587	2480	1836	1567	1831
MA0519.1_Stat5a::Stat5b	5713	4144	4307	4260	2297	2265	2205	1662	1411	1651
MA0520.1_Stat6	5323	3737	3891	3901	2229	2206	2128	1614	1397	1624
MA0521.1_Tcf12	6879	5166	5341	5285	2725	2704	2616	1698	1421	1734
MA0035.3_Gata1	4623	3217	3326	3313	1805	1807	1710	1374	1228	1392
MA0100.2_Myb	4290	2999	3111	3072	1643	1588	1520	1328	1194	1343
MA0147.2_Myc	4841	3634	3746	3730	1738	1718	1613	1163	975	1136
MA0104.3_Mycn	2046	1619	1655	1653	799	784	755	528	433	554
MA0150.2_Nfe2l2	4420	3298	3397	3356	1694	1624	1592	1111	953	1113
MA0143.3_Sox2	3360	2305	2382	2386	1423	1392	1357	978	855	950
MA0591.1_Bach1::Mafk	5101	3904	4014	3977	1919	1843	1787	1279	1079	1271
MA0594.1_Hoxa9	2626	1834	1906	1902	1044	1018	999	756	659	741
MA0601.1_Arid3b	3580	2370	2437	2451	1539	1469	1455	1176	1039	1149
MA0602.1_Arid5a	3194	2134	2240	2239	1326	1301	1236	1047	922	1020
MA0603.1_Arntl	1741	1397	1416	1416	699	678	677	514	407	520
MA0604.1_Atf1	446	354	363	355	208	205	186	150	135	161
MA0605.1_Atf3	764	596	617	616	342	343	311	236	194	259
MA0607.1_Bhlha15	1905	1340	1373	1372	751	728	724	513	443	510
MA0608.1_Creb3l2	1839	1469	1483	1492	708	691	695	495	411	521
MA0609.1_Crem	704	539	562	559	322	317	295	241	213	272
MA0611.1_Dux	3328	2425	2499	2514	1309	1301	1232	1007	848	966
MA0614.1_Foxj2	3102	2156	2210	2225	1325	1284	1218	931	806	904
MA0615.1_Gmeb1	392	288	299	293	170	181	163	137	124	139
MA1099.1_Hes1	1460	1191	1198	1202	629	589	558	461	354	476
MA0616.1_Hes2	1926	1425	1467	1449	773	733	704	550	487	542
MA0617.1_Id2	2040	1587	1627	1611	807	778	773	579	473	588
MA0620.1_Mitf	1625	1292	1314	1314	674	652	640	514	397	499
MA0622.1_Mlxip	2147	1664	1697	1695	836	808	790	570	484	600
MA0623.1_Neurog1	1553	1101	1156	1132	604	562	569	434	382	421
MA0626.1_Npas2	1975	1559	1580	1574	746	706	701	479	407	497
MA0627.1_Pou2f3	3826	2593	2701	2682	1609	1558	1504	1217	1070	1195
MA0629.1_Rhox11	2371	1653	1719	1709	956	955	920	730	663	722
MA0631.1_Six3	1674	1177	1210	1207	674	671	658	497	440	483
MA0632.1_Tcfl5	796	658	661	661	325	300	314	248	199	247
MA0633.1_Twist2	2195	1565	1632	1621	854	812	796	554	497	555
MA0007.3_Ar	2952	1930	2036	2000	1189	1176	1085	1068	950	1071
MA0643.1_Esrrg	5146	3726	3851	3822	1906	1876	1801	1507	1330	1533
MA0676.1_Nr2e1	4287	3050	3162	3151	1669	1612	1563	1278	1150	1269
MA0677.1_Nr2f6	7013	5703	5852	5810	2229	2193	2084	1420	1199	1415
MA0681.1_Phox2b	2360	1588	1639	1651	1002	973	961	760	672	726
MA0682.1_Pitx1	3060	2270	2291	2320	1074	1055	1013	826	754	842
MA0075.2_Prrx2	1233	845	885	891	514	485	486	360	322	380
MA0512.2_Rxra	6508	5351	5475	5440	2033	2024	1900	1324	1093	1321
MA0693.1_Vdr	3189	2391	2479	2456	1197	1174	1117	836	726	835
MA0704.1_Lhx4	1172	820	836	832	492	478	463	385	330	369
MA0705.1_Lhx8	1562	1076	1126	1133	647	611	603	452	406	478
MA0709.1_Msx3	1507	1065	1109	1117	628	625	599	462	415	473
MA0124.2_Nkx3-1	2750	1919	1992	2015	1167	1139	1096	845	747	860
MA0720.1_Shox2	1233	845	885	891	514	485	486	360	322	380
MA0592.2_Esrra	5056	3612	3726	3713	1836	1830	1763	1542	1353	1563
MA0114.3_Hnf4a	5786	4887	4958	4945	1688	1655	1550	1126	950	1140
MA0728.1_Nr2f6(var.2)	5405	4276	4377	4397	1808	1786	1700	1241	1035	1263
MA0739.1_Hic1	3690	2762	2855	2825	1339	1346	1248	935	786	942
MA0742.1_Klf12	5696	4435	4592	4559	2601	2567	2429	1669	1314	1767
MA0769.1_Tcf7	5635	4153	4292	4273	2072	1980	1921	1492	1323	1494
MA0816.1_Ascl2	5198	3898	4030	3968	2069	2027	1981	1270	1040	1287
MA0461.2_Atoh1	1390	1013	1046	1042	531	495	492	378	334	367
MA0829.1_Srebf1(var.2)	1619	1260	1287	1289	609	604	568	455	358	452
MA0832.1_Tcf21	3251	2358	2458	2425	1331	1324	1279	852	721	852
MA0840.1_Creb5	1423	1029	1075	1075	645	606	605	444	391	467
MA0117.2_Mafb	3409	2466	2518	2515	1303	1321	1262	991	880	980
MA0851.1_Foxj3	8559	5993	6173	6198	3544	3443	3312	2587	2321	2572
MA0852.1_Foxk1	8397	5828	5982	5992	3547	3430	3310	2571	2248	2539
MA0853.1_Alx4	1768	1241	1265	1272	728	696	683	531	469	546
MA0854.1_Alx1	1868	1318	1342	1358	773	722	713	534	474	549
MA0857.1_Rarb	5126	3977	4087	4063	1763	1768	1679	1212	1028	1213
MA0858.1_Rarb(var.2)	3913	2964	3079	3059	1447	1414	1333	962	846	975
MA0859.1_Rarg	4591	3624	3698	3686	1552	1537	1486	1073	908	1067
MA0860.1_Rarg(var.2)	4562	3465	3572	3558	1655	1676	1574	1135	955	1130
MA0869.1_Sox11	4053	2753	2841	2868	1688	1633	1578	1267	1111	1248
MA0870.1_Sox1	2302	1590	1643	1649	952	887	875	690	585	667
MA0874.1_Arx	1598	1099	1144	1147	640	614	596	469	406	471
MA0877.1_Barhl1	2160	1428	1501	1485	921	901	889	697	640	711
MA0879.1_Dlx1	1742	1182	1229	1211	729	710	688	507	456	508
MA0880.1_Dlx3	925	637	666	670	382	394	377	290	256	292
MA0881.1_Dlx4	1461	1013	1059	1063	617	614	576	465	398	463
MA0883.1_Dmbx1	1775	1225	1256	1261	694	722	688	544	503	545
MA0885.1_Dlx2	1120	768	803	802	487	468	452	329	293	327
MA0896.1_Hmx1	2494	1692	1764	1750	1025	998	971	784	713	783
MA0897.1_Hmx2	3359	2268	2352	2342	1394	1371	1314	1071	956	1069
MA0898.1_Hmx3	3515	2351	2444	2425	1458	1436	1377	1121	1015	1118
MA0904.1_Hoxb5	2249	1532	1599	1603	956	896	884	684	612	713
MA0910.1_Hoxd8	3837	2648	2699	2719	1544	1503	1455	1143	1056	1145
MA0911.1_Hoxa11	1413	968	996	985	581	559	567	406	382	430
MA0912.1_Hoxd3	2696	1871	1929	1939	1112	1074	1052	819	739	817
MA0913.1_Hoxd9	4602	3048	3149	3151	1941	1919	1798	1524	1365	1501
Dataset EV6: Number of cis-regulatory motifs overlapping the H3K27ac ChIL-seq peaks.
